# Supplementary material for: Development and Characterization of Sodium Bicarbonate-Based Gel for Cytolytic Vaginosis
Source: Pharmaceutics. 2024 Nov 11;16(11):1436. doi: 10.3390/pharmaceutics16111436 (PMC11597264; doi:10.3390/pharmaceutics16111436)
Supplement: Supplementary file 1 [file pharmaceutics-16-01436-s001.zip]

Archive with 1 entries (1 files):
- pharmaceutics-3269397-supplementary.pdf
